# Supplementary material for: Risk Factors, Genetic Diversity, and Antimicrobial Resistance of Staphylococcus spp. Isolates in Dogs Admitted to an Intensive Care Unit of a Veterinary Hospital
Source: Antibiotics (Basel). 2023 Mar 21;12(3):621. doi: 10.3390/antibiotics12030621 (PMC10045350; doi:10.3390/antibiotics12030621)
Supplement: Supplementary file 1 [file antibiotics-12-00621-s001.zip]

Archive with 1 entries (1 files):
- antibiotics-2275776-supplementary.pdf
